# Supplementary material for: Simultaneous Spark Plasma Sintering of Multiple Complex Shapes
Source: Materials (Basel). 2019 Feb 13;12(4):557. doi: 10.3390/ma12040557 (PMC6416649; doi:10.3390/ma12040557)
Supplement: Supplementary file 1 [file materials-12-00557-s001.zip]

Archive with 1 entries (1 files):
- materials-442246-SI.mp4
